# Supplementary material for: Management of possible serious bacterial infections in young infants where referral is not possible in the context of existing health system structure in Mbeya, Tanzania: Experience and lessons from the end line assessment
Source: PLoS One. 2024 Dec 5;19(12):e0310259. doi: 10.1371/journal.pone.0310259 (PMC11620348; doi:10.1371/journal.pone.0310259)
Supplement: S1 Dataset — *Healthcare workers data set. *Health facility tool data set. (ZIP) [file pone.0310259.s001.zip]

Archive with 3 entries (3 files):
- PSBI DATASET/HEALTH FACILITIES TOOL.dta
- PSBI DATASET/HEALTHCARE WORKERS-CASE SCENARIO.dta
- PSBI DATASET/MOTHER AND CARE TAKERS.dta
